# Supplementary material for: Dinosaur bonebed amber from an original swamp forest soil
Source: eLife. 2021 Nov 30;10:e72477. doi: 10.7554/eLife.72477 (PMC8631943; doi:10.7554/eLife.72477)
Supplement: Figure 3—source data 4. [file elife-72477-fig3-data4.zip]

Archive with 32 entries (32 files):
- arinobulk.D/acqmeth.txt
- arinobulk.D/Audit.txt
- arinobulk.D/cnorm.ini
- arinobulk.D/DATA.MS
- arinobulk.D/fileinfo.txt
- arinobulk.D/PRE_POST.INI
- arinobulk.D/runstart.txt
- arinobulk.D/snapshot.ms
- arinoF1.D/acqmeth.txt
- arinoF1.D/Audit.txt
- arinoF1.D/cnorm.ini
- arinoF1.D/DATA.MS
- arinoF1.D/fileinfo.txt
- arinoF1.D/PRE_POST.INI
- arinoF1.D/runstart.txt
- arinoF1.D/snapshot.ms
- arinoF2.D/acqmeth.txt
- arinoF2.D/Audit.txt
- arinoF2.D/cnorm.ini
- arinoF2.D/DATA.MS
- arinoF2.D/fileinfo.txt
- arinoF2.D/PRE_POST.INI
- arinoF2.D/runstart.txt
- arinoF2.D/snapshot.ms
- arinoF3.D/acqmeth.txt
- arinoF3.D/Audit.txt
- arinoF3.D/cnorm.ini
- arinoF3.D/DATA.MS
- arinoF3.D/fileinfo.txt
- arinoF3.D/PRE_POST.INI
- arinoF3.D/runstart.txt
- arinoF3.D/snapshot.ms
