# Supplementary material for: Dinosaur bonebed amber from an original swamp forest soil
Source: eLife. 2021 Nov 30;10:e72477. doi: 10.7554/eLife.72477 (PMC8631943; doi:10.7554/eLife.72477)
Supplement: Figure 3—source data 4. [file elife-72477-fig3-data4.zip › arinobulk.D/Audit.txt]

C:\MSDCHEM\1\DATA\ARINOBULK2.D\Audit.txt 
Created Mon Mar 01 11:04:18 2021


 Modified : Mon Mar 01 11:04:18 2021
 Event    : Quantitation 
 Message  : Calculation using initial calibration
 QuantFile: ORGANICACESARSALVAN NO DERIVATIZADAS.RES
 User     : Sequence:  
 Why      : Sequence 
 Severity : 0
