# Supplementary material for: Dinosaur bonebed amber from an original swamp forest soil
Source: eLife. 2021 Nov 30;10:e72477. doi: 10.7554/eLife.72477 (PMC8631943; doi:10.7554/eLife.72477)
Supplement: Figure 3—source data 4. [file elife-72477-fig3-data4.zip › arinobulk.D/cnorm.ini]

[targets]
base=69
masses=5
mass1=50
mass2=131
mass3=219
mass4=414
mass5=502
target1=1
target2=45
target3=55
target4=2.5
target5=2
[atune.cnorm]
masses=5
69=383424
50=3062
131=249472
219=400128
414=42672
502=43168
