# Supplementary material for: Dinosaur bonebed amber from an original swamp forest soil
Source: eLife. 2021 Nov 30;10:e72477. doi: 10.7554/eLife.72477 (PMC8631943; doi:10.7554/eLife.72477)
Supplement: Figure 3—source data 4. [file elife-72477-fig3-data4.zip › arinobulk.D/PRE_POST.INI]

[POSTRUN]
SOURCE=MS
Application=MSD ChemStation E.02.02.1431   Copyright � 1989-2011 Agilent Technologies, Inc.
Date=Mon Mar 01 11:04:17 2021
SampleAmount=0
Multiplier=1
SmartCard=AGILENT TECHNOLOGIES,5973N,US21883361,5.02.09
serial_n=US21883361
acqmode=0
TuneName=atune.u
TunePath=C:\msdchem\MSexe\
TuneDate=26 Feb 2021   3:04 pm
CImode=0
CIpolarity=0
SourceTemp=230
QuadTemp=150
Matrix=1
InitialAmt=1
FinalAmt=1
PrimaryFile=\data.ms
PrimaryType=hgfile
Instrument Name=5973N
controller=Top Method
timestamp=MS ChemStation
[Scan Parameters]
scanstart1=0.00
lowmass1=40.00
highmass1=650.00
scanstart2=-1.00
lowmass2=50.00
highmass2=550.00
scanstart3=-1.00
lowmass3=50.00
highmass3=550.00
[TuneValues]
massgain=179
massoffset=-8
amugain=2237
amuoffset=124
dcpolarity=0
emission=34.6102
electron=69.9216
emvolts=1458.82
ACTUAL_EMVOLTS=1576.47
GAIN FACTOR= 0.99
entrance_lens=19
filament=1
ionfocus=87.3098
repeller=29.9553
entlensoffset=17.8196
width219=-0.0382353
[MS_Faults]
NUM_MS_Faults=0
[firmware]
MSSC=5.02.09
BSP=1.2/22T
HTTP=0.1
LUI=03.206.20101110
[Type]
Type=1
[Factors]
LagFactors=-0.0335226:0.000139265:-1.09564e-09
Amplifier=LOG01,123,53,1,CAL,\255\255CN05663\0
Pump=TURBO_PUMP
SideBoard=5973N_SIDEBOARD
CI=NO_FCB
SimSampPer=16
Madly=14000,2
Mist=20
Filters=ISTD
[Kernan]
tbyrst=0
mbyrst=0
tdomain=COEF,1.000000
mdomain=0.125000,0.250000,0.250000,0.250000,0.125000
[Injection]
Tower=0
Traypicked=Agilent ALS
Platenum=0
F. SyringeVolume=10
F. MethodVolume=2
F. OverrideVolume=0
R. SyringeVolume=0
R. MethodVolume=2
R. OverrideVolume=0
Maxvial-1=8
Maxvial-2=0
Maxvial-3=0
sample prep=<none>
[Quant_ORGANICACESARSALVAN NO DERIVATIZADAS.M]
state=Not Reviewed
strData_state=Not Reviewed
intData_state=1
OrigQMeth=C:\MSDCHEM\1\METHODS\ORGANICACESARSALVAN NO DERIVATIZADAS.M
CalUpdate=Fri Feb 26 13:22:16 2010
IsoDi=0
Quant Time=Mar 01 11:04:18 2021
