# Supplementary material for: Dinosaur bonebed amber from an original swamp forest soil
Source: eLife. 2021 Nov 30;10:e72477. doi: 10.7554/eLife.72477 (PMC8631943; doi:10.7554/eLife.72477)
Supplement: Figure 3—source data 4. [file elife-72477-fig3-data4.zip › arinoF2.D/acqmeth.txt]

                               INSTRUMENT CONTROL PARAMETERS:    5973N
                               ---------------------------------------

   C:\MSDCHEM\1\METHODS\ORGANICACESARSALVAN NO DERIVATIZADAS.M
      Fri Feb 26 16:30:33 2021

Control Information
------- -----------

Sample Inlet      :  GC
Injection Source  :  GC ALS
Mass Spectrometer :  Enabled


 No Sample Prep method has been assigned to this method.

=============================================================================
                                6890 GC METHOD
=============================================================================


OVEN
   Initial temp:  40 'C (On)               Maximum temp:  350 'C
   Initial time:  1.50 min                 Equilibration time:  0.50 min
   Ramps:
      #  Rate  Final temp  Final time
      1 15.00      150        2.00
      2  5.00      255       20.00
      3  5.00      300       20.00
      4   0.0(Off)
   Post temp:  0 'C
   Post time:  0.00 min
   Run time:  80.83 min


FRONT INLET (SPLIT/SPLITLESS)           BACK INLET (UNKNOWN)
   Mode:  Splitless
   Initial temp:  290 'C (On)
   Pressure:  6.30 psi (On)
   Purge flow:  74.5 mL/min
   Purge time:  0.00 min
   Total flow:  78.3 mL/min
   Gas saver:  On
   Saver flow:  20.0 mL/min
   Saver time:  2.00 min
   Gas type:  Helium


COLUMN 1                                COLUMN 2
   Capillary Column                        (not installed)
   Model Number:  Agilent 19091S-433
   HP-5MS  5% Phenyl Methyl Siloxane
   Max temperature:  325 'C
   Nominal length:  30.0 m
   Nominal diameter:  250.00 um
   Nominal film thickness:  0.25 um
   Mode:  constant flow
   Initial flow:  0.9 mL/min
   Nominal init pressure:  6.30 psi
   Average velocity:  35 cm/sec
   Inlet:  Front Inlet
   Outlet:  MSD
   Outlet pressure:  vacuum


FRONT DETECTOR (NO DET)                 BACK DETECTOR (NO DET)


SIGNAL 1                                SIGNAL 2
   Data rate:  20 Hz                       Data rate:  20 Hz
   Type:  test plot                        Type:  test plot
   Save Data:  Off                         Save Data:  Off
   Zero:  0.0 (Off)                        Zero:  0.0 (Off)
   Range:  0                               Range:  0
   Fast Peaks:  Off                        Fast Peaks:  Off
   Attenuation:  0                         Attenuation:  0


COLUMN COMP 1                           COLUMN COMP 2
   (No Detectors Installed)                (No Detectors Installed)


THERMAL AUX 2
   Use:  MSD Transfer Line Heater
   Description:
   Initial temp:  280 'C (On)
   Initial time:  0.00 min
      #  Rate  Final temp  Final time
      1   0.0(Off)


                                        POST RUN
                                           Post Time: 0.00 min


TIME TABLE
   Time       Specifier                     Parameter & Setpoint


                               GC Injector


     Front Injector:
        Sample Washes                 1
        Sample Pumps                  3
        Injection Volume           2.00 microliters
        Syringe Size               10.0 microliters
        PreInj Solvent A Washes       3
        PreInj Solvent B Washes       0
        PostInj Solvent A Washes      3
        PostInj Solvent B Washes      3
        Viscosity Delay               0 seconds
        Plunger Speed              Fast
        PreInjection Dwell         0.00 minutes
        PostInjection Dwell        0.00 minutes


     Back Injector:
No parameters specified

 Column 1 Inventory Number : GEO001
 Column 2 Inventory Number :  

                                MS ACQUISITION PARAMETERS


General Information
------- -----------

Tune File                : atune.u
Acquistion Mode          : Scan


MS Information
-- -----------

Solvent Delay            : 6.00 min

EMV Mode                 : Gain Factor
Gain Factor              : 1.00
Resulting EM Voltage     : 1576

[Scan Parameters]

Low Mass                 : 40.0
High Mass                : 650.0
Threshold                : 150
Sample #                 : 2       A/D Samples    4

[MSZones]

MS Source                : 230 C   maximum 250 C
MS Quad                  : 150 C   maximum 200 C


                             END OF MS ACQUISITION PARAMETERS


                              TUNE PARAMETERS for SN: US21883361
                        -----------------------------

 Trace Ion Detection is OFF.

 EMISSION    :      34.610
 ENERGY      :      69.922
 REPELLER    :      29.955
 IONFOCUS    :      87.310
 ENTRANCE_LE :      19.000
 EMVOLTS     :    1458.824
                               Actual EMV  :    1576.47
                               GAIN FACTOR :       0.99
 AMUGAIN     :    2237.000
 AMUOFFSET   :     124.000
 FILAMENT    :       1.000
 DCPOLARITY  :       0.000
 ENTLENSOFFS :      17.820
 MASSGAIN    :     179.000   
 MASSOFFSET  :      -8.000   

                           END OF TUNE PARAMETERS
                      ------------------------------------


                                 END OF INSTRUMENT CONTROL PARAMETERS
                                 ------------------------------------
