# Supplementary material for: Dinosaur bonebed amber from an original swamp forest soil
Source: eLife. 2021 Nov 30;10:e72477. doi: 10.7554/eLife.72477 (PMC8631943; doi:10.7554/eLife.72477)
Supplement: Figure 3—source data 4. [file elife-72477-fig3-data4.zip › arinoF2.D/fileinfo.txt]

           Data File Information

     Data File     : C:\MSDCHEM\1\DATA\ARINOF2.D\data.ms
     Operator:     :   
     Acquired On   :  26 Feb 2021  15:09    
     Instrument    :  5973N
     Method File   :  ORGANICACESARSALVAN NO DERIVATIZADAS.M
     Sample Name   :  ARINOF2
     Misc Info     :   
     Vial Number   :  8
     Sample Mult.  :  1.00
     Sample Amount :  0.00
     Exp. Barcode  :   
     Act.  Barcode :   


     Files in Data Directory


     * = File time stamp is before latest quant update
